# Supplementary material for: Impact of Tacrolimus Daily Dose Limitation in Renal Transplant Recipients Expressing CYP3A5: A Retrospective Study
Source: J Pers Med. 2021 Oct 2;11(10):1002. doi: 10.3390/jpm11101002 (PMC8539387; doi:10.3390/jpm11101002)
Supplement: Supplementary file 1 [file jpm-11-01002-s001.zip]

Archive with 1 entries (1 files):
- jpm-1338012-supplementary.pdf
